# Supplementary material for: Treatment patterns in patients with age-related macular degeneration and diabetic macular edema: A real-world claims analysis in Dubai
Source: PLoS One. 2021 Jul 13;16(7):e0254569. doi: 10.1371/journal.pone.0254569 (PMC8277020; doi:10.1371/journal.pone.0254569)
Supplement: S1 File — (XLSX) [file pone.0254569.s005.xlsx]

## Sheet: Figure 1
Table 1. Patient selection
Inclusion criteria	Included		Excluded
	N	%	N	%
Number of patients with diagnosis of AMD (ICD-10-CM code: H35.32) or DME (ICD-10-CM E11.311/21/31/41/51, E13.351, E08.341, E08.311) during 01 July, 2014 and 28 February, 2018 (index diagnosis)	9076
Number of patients with no evidence for ranibizumab or aflibercept any time before index diagnosis	8855	0.97565	221	0.0243499
Number of patients with receipt for ranibizumab or aflibercept on or after index diagnosis (index date)	1062	0.119932	7793	0.880068
Number of patients with index injection starting on or after 01 November, 2014	1014	0.954802	48	0.0451977
Number of patients with minimum follow-up period of 360 days from the index date (defined as at least one claim related to any activity during first 6 months and second 6 months during the follow-up)	618	0.609467	396	0.390533
Number of patients with a gap of 21 days or more between two consecutive visits for index drug treatment	557	0.901294	61	0.0987055
Number of patients without multiple injections of index drug on any particular day during the follow-up	452	0.81149	105	0.199282
Final study cohort
Overall	452	1
AMD	74	0.163717
Ranibizumab	30	0.405405
Aflibercept	44	0.594595
DME	377	0.834071
Ranibizumab	183	0.485411
Aflibercept	194	0.514589
AMD and DME	1	0.00221239
Ranibizumab	0	0
Aflibercept	1	1

## Sheet: Table 1
Table 1. Baseline Demographic and Clinical Characteristics
Period: Baseline
Characteristics	nAMD						DME
	Overall		Ranibizumab		Aflibercept		Overall		Ranibizumab		Aflibercept
	N	%	N	%	N	%	N	%	N	%	N	%
Overall	74	1	30	1	44	1	377	1	183	1	194	1
Gender
Female	8	0.108108	3	0.1	5	0.113636	11	0.0291777	7	0.0382514	4	0.0206186
Male	9	0.121622	5	0.166667	4	0.0909091	59	0.156499	38	0.20765	21	0.108247
Missing	57	0.77027	22	0.733333	35	0.795455	307	0.814324	138	0.754098	169	0.871134
Age at index date
N	17		8		9		70		45		25
Mean	55		51.63		58		49.1		49.69		48.04
Std	17.07		14.32		19.54		12.63		13.04		12.05
Median	54		48		56		53.5		53		54
Min	23		35		23		9		9		20
Max	95		68		95		67		67		61
Age group
18-54	9	0.121622	5	0.166667	4	0.0909091	38	0.100796	24	0.131148	14	0.0721649
55-64	3	0.0405405	0	0	3	0.0681818	26	0.0689655	15	0.0819672	11	0.056701
65-74	4	0.0540541	3	0.1	1	0.0227273	6	0.0159151	6	0.0327869	0	0
75-84	0	0	0	0	0	0	0	0	0	0	0	0
85+	1	0.0135135	0	0	1	0.0227273	0	0	0	0	0	0
CCI components
Myocardian infraction	1	0.0135135	1	0.0333333	0	0	7	0.0185676	4	0.0218579	3	0.0154639
Congestive heart failure	2	0.027027	1	0.0333333	1	0.0227273	13	0.0344828	2	0.010929	11	0.056701
Peripheral vascular disease	0	0	0	0	0	0	10	0.0265252	6	0.0327869	4	0.0206186
Cerebrovascular disease	4	0.0540541	1	0.0333333	3	0.0681818	7	0.0185676	3	0.0163934	4	0.0206186
Dementia	0	0	0	0	0	0	1	0.00265252	0	0	1	0.00515464
Chronic pulmonary disease	8	0.108108	5	0.166667	3	0.0681818	28	0.0742706	13	0.0710383	15	0.0773196
Rheumatoid arthritis	1	0.0135135	1	0.0333333	0	0	1	0.00265252	0	0	1	0.00515464
Peptic ulcer disease	1	0.0135135	1	0.0333333	0	0	10	0.0265252	7	0.0382514	3	0.0154639
Liver disease-Mild	3	0.0405405	2	0.0666667	1	0.0227273	18	0.0477454	10	0.0546448	8	0.0412371
Diabetes without complications	16	0.216216	8	0.266667	8	0.181818	188	0.498674	90	0.491803	98	0.505155
Diabetes with complications	15	0.202703	5	0.166667	10	0.227273	342	0.907162	174	0.95082	168	0.865979
Hemiplegia or paraplegia	0	0	0	0	0	0	1	0.00265252	0	0	1	0.00515464
Renal disease	2	0.027027	1	0.0333333	1	0.0227273	29	0.0769231	14	0.0765027	15	0.0773196
Any malignancy	1	0.0135135	0	0	1	0.0227273	6	0.0159151	5	0.0273224	1	0.00515464
Liver disease-Moderate or severe	0	0	0	0	0	0	0	0	0	0	0	0
Metastatic solid tumor	0	0	0	0	0	0	0	0	0	0	0	0
AIDS	0	0	0	0	0	0	0	0	0	0	0	0
CCI score category
0	45	0.608108	16	0.533333	29	0.659091	24	0.0636605	6	0.0327869	18	0.0927835
1-2	20	0.27027	11	0.366667	9	0.204545	159	0.421751	79	0.431694	80	0.412371
3-4	7	0.0945946	2	0.0666667	5	0.113636	157	0.416446	80	0.437158	77	0.396907
5-6	0	0	0	0	0	0	29	0.0769231	16	0.0874317	13	0.0670103
7+	2	0.027027	1	0.0333333	1	0.0227273	8	0.0212202	2	0.010929	6	0.0309278
CCI score
N	74		30		44		377		183		194
Mean	0.97		1.07		0.91		2.76		2.85		2.67
Std	1.63		1.7		1.6		1.41		1.26		1.53
Median	0		0		0		3		3		2
Min	0		0		0		0		0		0
Max	8		8		8		8		7		8
Index drug strength
10 MG/ML			30	1					183	1
40 MG/ML					44	1					194	1

## Sheet: Table 2
Table 2. Receipt of anti-VEGF treatment post index diagnosis (Primary objective)
Period: After index diagnosis
Index anti-VEGF drug	Overall		nAMD		DME		nAMD and DME
	N	%	N	%	N	%	N	%
Overall	8855	1	406	1	8436	1	13	1
Ranibizumab	530	0.0598532	76	0.187192	453	0.0536984	1	0.0769231
Aflibercept	532	0.0600791	77	0.189655	452	0.0535799	3	0.230769
No treatment	7793	0.880068	253	0.623153	7531	0.892722	9	0.692308
Time to index treatment (in days)
Ranibizumab
N	530		76		453		1
Mean	64.35		47.64		67.28		4
Std	36.27		107.14		140.58		0
Median	16		12.5		16		4
Min	1		1		1		4
Max	1135		717		1135		4
Aflibercept
N	532		77		452		3
Mean	69.82		49.31		73.43		52
Std	141.34		123.23		144.4		76.53
Median	11		8		12		15
Min	1		1		1		1
Max	1201		742		1201		140
Potential Bilateral Patients
Number of patients with two consecutive visits for index drug treatment within a period of 21 days	61	1	4	0.0655738	57	0.934426	0	0
Number of patients multiple injections of index drug on any particular day during the follow-up	105	1	16	0.152381	89	0.847619	0	0

## Sheet: Table 3
Table 3. Index drug pattern over the follow-up
Period: 360 days follow-up
Criteria	nAMD						DME
	Overall		Ranibizumab		Aflibercept		Overall		Ranibizumab		Aflibercept
	N	%	N	%	N	%	N	%	N	%	N	%
Overall	74	1	30	1	44	1	377	1	183	1	194	1
Number of index drug injections during the follow-up
1	23	0.310811	8	0.266667	15	0.340909	166	0.440318	91	0.497268	75	0.386598
2	16	0.216216	8	0.266667	8	0.181818	79	0.209549	40	0.218579	39	0.201031
3	17	0.22973	11	0.366667	6	0.136364	67	0.177719	31	0.169399	36	0.185567
4	7	0.0945946	2	0.0666667	5	0.113636	32	0.0848806	15	0.0819672	17	0.0876289
5+	11	0.148649	1	0.0333333	10	0.227273	33	0.0875332	6	0.0327869	27	0.139175
Number of injections during first 30 days
1	61	0.824324	23	0.766667	38	0.863636	346	0.917772	174	0.95082	172	0.886598
2	13	0.175676	7	0.233333	6	0.136364	31	0.0822281	9	0.0491803	22	0.113402
Number of drug injections
N	74		30		44		377		183		194
Mean	2.7		2.43		2.89		2.23		1.94		2.49
Std	1.73		1.41		1.92		1.46		1.15		1.65
Median	2		2		2		2		2		2
Min	1		1		1		1		1		1
Max	8		8		8		8		6		8
Time to index drug treatment from index diagnosis (in days)
N	74		30		44		377		183		194
Mean	57.35		45.23		65.61		94.03		92.08		95.87
Std	128.96		70.39		157.23		180.83		181.56		180.59
Median	9.5		17		8		17		19		13
Min	1		1		1		1		1		1
Max	742		298		742		1201		1135		1201
Time between two consecutive drug injection visits (in days)
All encounterypes
N	49		20		29		210		92		118
Mean	73.58		53.57		87.39		80.49		77.89		82.52
Std	64.41		52.33		69.07		67.26		65		69.17
Median	52		37.68		70.67		54.5		53.58		57.25
Min	22		29		22		22		22		28.5
Max	323		270		323		360		347		360
Outpatient visits1
N	11		2		9		76		8		68
Mean	66.25		50.25		69.8		81.37		74.14		82.23
Std	37.17		19.45		40.01		69.52		72.23		69.7
Median	52		50.25		52		56.63		44.88		58.5
Min	33		36.5		33		23		23		29
Max	154		64		154		353		237		353
Number of injection visits by place of service
Total number of injection visits	200	1	73	1	127	1	839	1	355	1	484	1
Inpatient visits1	5	0.025	3	0.0410959	2	0.015748	35	0.0417163	22	0.0619718	13	0.0268595
Outpatient visits2	52	0.26	9	0.123288	43	0.338583	296	0.352801	35	0.0985915	261	0.539256
Emergency department visits3	0	0	0	0	0	0	1	0.0011919	1	0.0028169	0	0
Other4	143	0.715	61	0.835616	82	0.645669	507	0.604291	297	0.83662	210	0.433884
Daycare bed + No emergency room	143	1	61	1	82	1	503	0.99211	296	0.996633	207	0.985714
Daycare bed + Emergency room	0	0	0	0	0	0	4	0.00788955	1	0.003367	3	0.0142857
Number of injection visits by place of service
Inpatient visits1
1	5	1	3	1	2	1	29	0.935484	18	0.947368	11	0.916667
2	0	0	0	0	0	0	1	0.0322581	0	0	1	0.0833333
3	0	0	0	0	0	0	0	0	0	0	0	0
4	0	0	0	0	0	0	1	0.0322581	1	0.0526316	0	0
5+	0	0	0	0	0	0	0	0	0	0	0	0
Outpatient visits2
1	9	0.428571	2	0.4	7	0.4375	46	0.373984	13	0.619048	33	0.323529
2	5	0.238095	2	0.4	3	0.1875	29	0.235772	5	0.238095	24	0.235294
3	2	0.0952381	1	0.2	1	0.0625	22	0.178862	1	0.047619	21	0.205882
4	1	0.047619	0	0	1	0.0625	12	0.097561	1	0.047619	11	0.107843
5+	4	0.190476	0	0	4	0.25	14	0.113821	1	0.047619	13	0.127451
Emergency department visits3
1	0	0	0	0	0	0	0	0	0	0	0	0
2	0	0	0	0	0	0	0	0	0	0	0	0
3	0	0	0	0	0	0	0	0	0	0	0	0
4	0	0	0	0	0	0	0	0	0	0	0	0
5+	0	0	0	0	0	0	0	0	0	0	0	0
Other4
1	15	0.283019	6	0.24	9	0.321429	111	0.464435	71	0.470199	40	0.454545
2	13	0.245283	9	0.36	4	0.142857	49	0.205021	34	0.225166	15	0.170455
3	13	0.245283	7	0.28	6	0.214286	45	0.188285	31	0.205298	14	0.159091
4	5	0.0943396	2	0.08	3	0.107143	18	0.0753138	11	0.0728477	7	0.0795455
5+	7	0.132075	1	0.04	6	0.214286	16	0.0669456	4	0.0264901	12	0.136364
1: Encountertype: Inpatient bed + No emergency room
2: Encountertype: No bed + No emergency room
3: Encountertype: Inpatient bed + Emergency room, No bed + Emergency room
4: Encountertype: All other than mentioned in 1 to 3

## Sheet: Table 3 Statistical Analysis
Table 3. Index drug pattern over the follow-up
Period: 360 days follow-up
Criteria	nAMD				p-value*	DME				p-value
	Ranibizumab		Aflibercept			Ranibizumab		Aflibercept
	N	%	N	%		N	%	N	%
Overall	30	1	44	1		183	1	194	1
Number of injections
N	30		44			183		194
Mean	2.43		2.89		0.23893	1.94		2.49		0.000188081
Std	1.41		1.92			1.15		1.65
Median	2		2			2		2
Min	1		1			1		1
Max	8		8			6		8
Time to index drug treatment from index diagnosis (in days) (final cohort)
N	30		44			183		194
Mean	45.23		65.61		0.452205	92.08		95.87		0.83917
Std	70.39		157.23			181.56		180.59
Median	17		8			19		13
Min	1		1			1		1
Max	298		742			1135		1201
Time to index drug treatment from index diagnosis (in days) (overall)
N	76		77			453		452
Mean	47.64		49.31		0.928812	67.28		73.43		0.516412
Std	107.14		123.23			140.58		144.4
Median	12.5		8			16		12
Min	1		1			1		1
Max	717		742			1135		1201

## Sheet: Table 4
Table 4. Treatment pattern for patients who switched index treatment
Period: 360 days follow-up
Criteria	nAMD						DME
	Overall		Ranibizumab		Aflibercept		Overall		Ranibizumab		Aflibercept
	N	%	N	%	N	%	N	%	N	%	N	%
Overall	74	1	30	1	44	1	377	1	183	1	194	1
Patients switched to non-index drug	10	0.135135	9	0.3	1	0.0227273	41	0.108753	32	0.174863	9	0.0463918
Time to switch (in days)
N	10		9		1		41		32		9
Mean	127.3		108.56		296		157.9		153.16		174.78
Std	88.4		69.56		0		100.83		105.84		83.77
Median	97		95		296		125		112.5		180
Min	3		3		296		10		10		29
Max	296		232		296		341		341		272
Number of drug injections
1	6	0.6	5	0.555556	1	1	17	0.414634	10	0.3125	7	0.777778
2	1	0.1	1	0.111111	0	0	10	0.243902	9	0.28125	1	0.111111
3	2	0.2	2	0.222222	0	0	6	0.146341	5	0.15625	1	0.111111
4	0	0	0	0	0	0	2	0.0487805	2	0.0625	0	0
5+	1	0.1	1	0.111111	0	0	6	0.146341	6	0.1875	0	0
Number of drug injections
N	10		9		1		41		32		9
Mean	2		2.11		1		2.32		2.59		1.33
Std	1.63		1.69		0		1.56		1.62		0.71
Median	1		1		1		2		2		1
Min	1		1		1		1		1		1
Max	6		6		1		7		7		3
Time between two consecutive drug injection visits (in days)
All encounterypes
N	4		4		0		23		22		1
Mean	47.75		47.75		0		70.33		69.5		88.5
Std	6.7		6.7		0		64.55		65.95		0
Median	48		48		0		41.33		41.17		88.5
Min	41		41		0		9		9		88.5
Max	54		54		0		251		251		88.5
Outpatient visits1
N	1		1		0		5		5		0
Mean	41		41		0		73.8		73.8		0
Std	0		0		0		99.83		99.83		0
Median	41		41		0		35		35		0
Min	41		41		0		9		9		0
Max	41		41		0		251		251		0
Number of injection visits by place of service
Total number of injection visits	20	1	19	1	1	1	95	1	83	1	12	1
Inpatient visits1	0	0	0	0	0	0	11	0.115789	9	0.108434	2	0.166667
Outpatient visits2	6	0.3	5	0.263158	1	1	21	0.221053	16	0.192771	5	0.416667
Emergency department visits3	0	0	0	0	0	0	1	0.0105263	1	0.0120482	0	0
Other4	14	0.7	14	0.736842	0	0	62	0.652632	57	0.686747	5	0.416667
Daycare bed + No emergency room	14	1	14	1	0	0	62	1	57	1	5	1
Daycare bed + Emergency room	0	0	0	0	0	0	0	0	0	0	0	0
Number of injection visits by place of service
Inpatient visits1
1	0	0	0	0	0	0	1	0.2	1	0.25	0	0
2	0	0	0	0	0	0	2	0.4	1	0.25	1	1
3	0	0	0	0	0	0	2	0.4	2	0.5	0	0
4	0	0	0	0	0	0	0	0	0	0	0	0
5+	0	0	0	0	0	0	0	0	0	0	0	0
Outpatient visits2
1	3	0.75	2	0.666667	1	1	7	0.538462	4	0.444444	3	0.75
2	0	0	0	0	0	0	4	0.307692	3	0.333333	1	0.25
3	1	0.25	1	0.333333	0	0	2	0.153846	2	0.222222	0	0
4	0	0	0	0	0	0	0	0	0	0	0	0
5+	0	0	0	0	0	0	0	0	0	0	0	0
Emergency department visits3
1	0	0	0	0	0	0	1	1	1	1	0	0
2	0	0	0	0	0	0	0	0	0	0	0	0
3	0	0	0	0	0	0	0	0	0	0	0	0
4	0	0	0	0	0	0	0	0	0	0	0	0
5+	0	0	0	0	0	0	0	0	0	0	0	0
Other4
1	3	0.5	3	0.5	0	0	12	0.444444	7	0.318182	5	1
2	1	0.166667	1	0.166667	0	0	6	0.222222	6	0.272727	0	0
3	1	0.166667	1	0.166667	0	0	4	0.148148	4	0.181818	0	0
4	0	0	0	0	0	0	1	0.037037	1	0.0454545	0	0
5+	1	0.166667	1	0.166667	0	0	4	0.148148	4	0.181818	0	0
Number of index drug injections before switch
1	6	0.6	5	0.555556	1	1	26	0.634146	20	0.625	6	0.666667
2	1	0.1	1	0.111111	0	0	6	0.146341	5	0.15625	1	0.111111
3	2	0.2	2	0.222222	0	0	6	0.146341	4	0.125	2	0.222222
4	1	0.1	1	0.111111	0	0	1	0.0243902	1	0.03125	0	0
5+	0	0	0	0	0	0	2	0.0487805	2	0.0625	0	0
Number of index drug injections before switch
N	10		9		1		41		32		9
Mean	1.8		1.89		1		1.71		1.75		1.56
Std	1.14		1.17		0		1.12		1.19		0.88
Median	1		1		1		1		1		1
Min	1		1		1		1		1		1
Max	4		4		1		5		5		3
1: Encountertype: Inpatient bed + No emergency room
2: Encountertype: No bed + No emergency room
3: Encountertype: Inpatient bed + Emergency room, No bed + Emergency room
4: Encountertype: All other than mentioned in 1 to 3

## Sheet: Table 5a 5b
Table 5a. Diabetes Diagnosis and Oral Treatment Patterns in the Follow-Up Period for nAMD and DME Patients on Anti-VEGF Treatment								Table 5b. Diabetes Diagnosis and Oral/Insulin Treatment Patterns in the Follow-Up Period for nAMD and DME Patients on Anti-VEGF Treatment
Period: 360 days follow-up
Criteria	Overall		nAMD		DME			Criteria	Overall		nAMD		DME
	N	%	N	%	N	%			N	%	N	%	N	%
Overall	451	1	74	1	377	1		Overall	451	1	74	1	377	1
Number of patients with diagnosis for type II diabetes mellitus during 360 days follow-up	378	0.838137	29	0.391892	349	0.925729		Number of patients with diagnosis for type II diabetes mellitus during 360 days follow-up	378	0.838137	29	0.391892	349	0.925729
Number of patients with diagnosis for type II diabetes mellitus only during 360 days follow-up	219	0.579365	18	0.62069	201	0.575931		Number of patients with diagnosis for type II diabetes mellitus and oral anti-diabetic treatment or insulin during 360 days follow-up	195	0.515873	13	0.448276	182	0.52149
Number of patients with diagnosis for type II diabetes mellitus and oral anti-diabetic treatment during 360 days follow-up	159	0.420635	11	0.37931	148	0.424069
								Number of OAD prescriptions during follow-up
Proportion of days covered (PDC) during 180 days after first oral anti-diabetic treatment								0	41	0.210256	10	0.769231	31	0.17033
N	159		11		148			1	22	0.112821	0	0	22	0.120879
Mean	0.88		0.91		0.88			2	19	0.0974359	2	0.153846	17	0.0934066
Std	0.23		0.2		0.23			3	17	0.0871795	0	0	17	0.0934066
Median	1		1		1			4	14	0.0717949	0	0	14	0.0769231
Min	0.01		0.5		0.01			5+	82	0.420513	1	0.0769231	81	0.445055
Max	1		1		1
								Number of insulin prescriptions during follow-up
PDC category								0	66	0.338462	2	0.153846	64	0.351648
0.0 - <0.2	2	0.0125786	0	0	2	0.0135135		1	19	0.0974359	1	0.0769231	18	0.0989011
0.2 - <0.4	11	0.0691824	0	0	11	0.0743243		2	16	0.0820513	1	0.0769231	15	0.0824176
0.4 - <0.6	12	0.0754717	2	0.181818	10	0.0675676		3	15	0.0769231	2	0.153846	13	0.0714286
0.6 - <0.8	9	0.0566038	0	0	9	0.0608108		4	20	0.102564	0	0	20	0.10989
0.8 - ≤1.0	125	0.786164	9	0.818182	116	0.783784		5+	59	0.302564	7	0.538462	52	0.285714
Proportion of days covered (PDC) during 90 days after first oral anti-diabetic treatment
N	159		11		148
Mean	0.95		1		0.94
Std	0.16		0		0.17
Median	1		1		1
Min	0.02		1		0.02
Max	1		1		1
PDC category
0.0 - <0.2	3	0.0188679	0	0	3	0.0202703
0.2 - <0.4	2	0.0125786	0	0	2	0.0135135
0.4 - <0.6	0	0	0	0	0	0
0.6 - <0.8	11	0.0691824	0	0	11	0.0743243
0.8 - ≤1.0	143	0.899371	11	1	132	0.891892
Oral anti-diabetic treatment during 90 days of follow-up
BIGUANIDE A-DIABS PLAIN, DPP-IV INH A-DIAB PLAIN	31	0.194969	26	0.175676	5	0.454545
BIGUANIDE A-DIABS PLAIN, DPP-IV INH A-DIAB PLAIN, SULPHONYLUREA A-DIABS	20	0.125786	17	0.114865	3	0.272727
BIGUANIDE A-DIABS PLAIN, DPP-IV INH A-DIAB PLAIN, SGLT-2 INH, SULPHONYLUREA A-DIABS	16	0.100629	16	0.108108	0	0
BIGUANIDE A-DIABS PLAIN	15	0.0943396	12	0.0810811	3	0.272727
BIGUANIDE A-DIABS PLAIN, DPP-IV INH A-DIAB PLAIN, SGLT-2 INH	13	0.081761	13	0.0878378	0	0
DPP-IV INH A-DIAB PLAIN	8	0.0503145	8	0.0540541	0	0
SULPHONYLUREA A-DIABS	5	0.0314465	5	0.0337838	0	0
SGLT-2 INH	5	0.0314465	5	0.0337838	0	0
BIGUANIDE A-DIABS PLAIN, SGLT-2 INH	4	0.0251572	4	0.027027	0	0
DPP-IV INH A-DIAB PLAIN, SGLT-2 INH	3	0.0188679	3	0.0202703	0	0
BIGUANIDE A-DIABS PLAIN, GLITAZONE A-DIABS PLAIN, SGLT-2 INH	3	0.0188679	3	0.0202703	0	0
BIGUANIDE A-DIABS PLAIN, SGLT-2 INH, SULPHONYLUREA A-DIABS	3	0.0188679	3	0.0202703	0	0
BIGUANIDE A-DIABS PLAIN, SULPHONYLUREA A-DIABS	3	0.0188679	3	0.0202703	0	0
BIGUANIDE A-DIABS PLAIN, DPP-IV INH A-DIAB PLAIN, GLITAZONE A-DIABS PLAIN, SGLT-2 INH, SULPHONYLUREA A-DIABS	2	0.0125786	2	0.0135135	0	0
BIGUANIDE A-DIABS PLAIN, DPP-IV INH A-DIAB PLAIN, GLITAZONE A-DIABS PLAIN, SULPHONYLUREA A-DIABS	2	0.0125786	2	0.0135135	0	0
DPP-IV INH A-DIAB PLAIN, SGLT-2 INH, SULPHONYLUREA A-DIABS	1	0.00628931	1	0.00675676	0	0
OTH DRG USED IN DIABETES	1	0.00628931	1	0.00675676	0	0
BIGUANIDE A-DIABS PLAIN, DPP-IV INH A-DIAB PLAIN, GLINIDE A-DIABS PLAIN	1	0.00628931	1	0.00675676	0	0
BIGUANIDE A-DIABS PLAIN, DPP-IV INH A-DIAB PLAIN, BIGUANIDE A-DIABS PLAIN, SGLT-2 INH, GLITAZONE A-DIABS PLAIN	1	0.00628931	1	0.00675676	0	0
SGLT-2 INH, SULPHONYLUREA A-DIABS	1	0.00628931	1	0.00675676	0	0
BIGUANIDE A-DIABS PLAIN, BIGUANIDE A-DIABS PLAIN, DPP-IV INH A-DIAB PLAIN, SGLT-2 INH	1	0.00628931	1	0.00675676	0	0
BIGUANIDE A-DIABS PLAIN, DPP-IV INH A-DIAB PLAIN, GLITAZONE A-DIABS PLAIN	1	0.00628931	1	0.00675676	0	0
BIGUANIDE A-DIABS PLAIN, BIGUANIDE A-DIABS PLAIN, DPP-IV INH A-DIAB PLAIN, SGLT-2 INH, SULPHONYLUREA A-DIABS	1	0.00628931	1	0.00675676	0	0
BIGUANIDE A-DIABS PLAIN, DPP-IV INH A-DIAB PLAIN, GLITAZONE A-DIABS PLAIN, SGLT-2 INH	1	0.00628931	1	0.00675676	0	0
A-DIAB MULT-TH COMB PROD, BIGUANIDE A-DIABS PLAIN, DPP-IV INH A-DIAB PLAIN	1	0.00628931	1	0.00675676	0	0
BIGUANIDE A-DIABS PLAIN, SULPHONYLUREA A-DIABS, DPP-IV INH A-DIAB PLAIN	1	0.00628931	1	0.00675676	0	0
GLITAZONE A-DIABS PLAIN	1	0.00628931	1	0.00675676	0	0
BIGUANIDE A-DIABS PLAIN, DPP-IV INH A-DIAB PLAIN, GLINIDE A-DIABS PLAIN, GLITAZONE A-DIABS PLAIN, SGLT-2 INH, SULPHONYLUREA A-DIABS	1	0.00628931	1	0.00675676	0	0
BIGUANIDE A-DIABS PLAIN, DPP-IV INH A-DIAB PLAIN, GLINIDE A-DIABS PLAIN, SULPHONYLUREA A-DIABS	1	0.00628931	1	0.00675676	0	0
DPP-IV INH A-DIAB PLAIN, SULPHONYLUREA A-DIABS	1	0.00628931	1	0.00675676	0	0
A-GLUCOSIDASE INH A-DIAB, BIGUANIDE A-DIABS PLAIN, SULPHONYLUREA A-DIABS	1	0.00628931	1	0.00675676	0	0
BIGUANIDE A-DIABS PLAIN, SULPHONYLUREA A-DIABS, GLITAZONE A-DIABS PLAIN	1	0.00628931	1	0.00675676	0	0
BIGUANIDE A-DIABS PLAIN, BIGUANIDE A-DIABS PLAIN, DPP-IV INH A-DIAB PLAIN, DPP-IV INH A-DIAB PLAIN, GLITAZONE A-DIABS PLAIN, SULPHONYLUREA A-DIABS	1	0.00628931	1	0.00675676	0	0
A-DIAB MULT-TH COMB PROD, BIGUANIDE A-DIABS PLAIN, DPP-IV INH A-DIAB PLAIN, SGLT-2 INH	1	0.00628931	1	0.00675676	0	0
A-GLUCOSIDASE INH A-DIAB, BIGUANIDE A-DIABS PLAIN, SGLT-2 INH	1	0.00628931	1	0.00675676	0	0
BIGUANIDE A-DIABS PLAIN, GLITAZONE A-DIABS PLAIN, SULPHONYLUREA A-DIABS	1	0.00628931	1	0.00675676	0	0
BIGUANIDE A-DIABS PLAIN, DPP-IV INH A-DIAB PLAIN, OTH DRG USED IN DIABETES, SGLT-2 INH, SULPHONYLUREA A-DIABS	1	0.00628931	1	0.00675676	0	0
BIGUANIDE A-DIABS PLAIN, DPP-IV INH A-DIAB PLAIN, BIGUANIDE A-DIABS PLAIN, SULPHONYLUREA A-DIABS	1	0.00628931	1	0.00675676	0	0
BIGUANIDE A-DIABS PLAIN, BIGUANIDE A-DIABS PLAIN, DPP-IV INH A-DIAB PLAIN, SULPHONYLUREA A-DIABS	1	0.00628931	1	0.00675676	0	0
GLITAZONE A-DIABS PLAIN, SULPHONYLUREA A-DIABS	1	0.00628931	1	0.00675676	0	0
BIGUANIDE A-DIABS PLAIN, DPP-IV INH A-DIAB PLAIN, OTH DRG USED IN DIABETES	1	0.00628931	1	0.00675676	0	0

## Sheet: Table 5c
Table 5c. Oral/Insulin Treatment Patterns in the Follow-Up Period for nAMD and DME Potential Bilateral Patients
Period: Anytime during follow-up
Criteria	Overall		nAMD		DME		nAMD and DME
	N	%	N	%			N	%
Number of patients with two consecutive visits for index drug treatment within a period of 21 days	61	1	4	0.0655738	57	0.934426	0	0
Number of OAD prescriptions during follow-up
0	26	0.42623	3	0.75	23	0.403509	0	0
1	5	0.0819672	0	0	5	0.0877193	0	0
2	2	0.0327869	0	0	2	0.0350877	0	0
3	4	0.0655738	0	0	4	0.0701754	0	0
4	5	0.0819672	0	0	5	0.0877193	0	0
5+	19	0.311475	1	0.25	18	0.315789	0	0
Number of insulin prescriptions during follow-up
0	40	0.655738	4	1	36	0.631579	0	0
1	1	0.0163934	0	0	1	0.0175439	0	0
2	1	0.0163934	0	0	1	0.0175439	0	0
3	3	0.0491803	0	0	3	0.0526316	0	0
4	2	0.0327869	0	0	2	0.0350877	0	0
5+	14	0.229508	0	0	14	0.245614	0	0
Number of patients multiple injections of index drug on any particular day during the follow-up	105	1	16	0.152381	89	0.847619	0	0
Number of OAD prescriptions during follow-up
0	58	0.552381	11	0.6875	47	0.52809	0	0
1	4	0.0380952	1	0.0625	3	0.0337079	0	0
2	5	0.047619	0	0	5	0.0561798	0	0
3	3	0.0285714	0	0	3	0.0337079	0	0
4	3	0.0285714	0	0	3	0.0337079	0	0
5+	32	0.304762	4	0.25	28	0.314607	0	0
Number of insulin prescriptions during follow-up
0	72	0.685714	15	0.9375	57	0.640449	0	0
1	11	0.104762	1	0.0625	10	0.11236	0	0
2	2	0.0190476	0	0	2	0.0224719	0	0
3	1	0.00952381	0	0	1	0.011236	0	0
4	0	0	0	0	0	0	0	0
5+	19	0.180952	0	0	19	0.213483	0	0
